# Supplementary material for: Environment-induced same-sex mating in the yeast Candida albicans through the Hsf1–Hsp90 pathway
Source: PLoS Biol. 2019 Mar 13;17(3):e2006966. doi: 10.1371/journal.pbio.2006966 (PMC6415874; doi:10.1371/journal.pbio.2006966)
Supplement: S2 Table — (XLSX) [file pbio.2006966.s008.xlsx]

## Sheet: Strains
		Table S2. Strains used in this study
Strain	Parent strain	Genotype	Reference
GH1013	BWP17	MTLa/a ura3::imm434/ura3::imm434 his1::hisG/his1::hisG arg4::hisG/arg4::hisG	[1]
SN250	CAI4	MTLa/α ura3::imm434::URA3-IRO1/ura3::imm434 arg4::hisG/arg4::hisG his1::hisG/his1::hisG leu2::hisG::CdHIS1/leu2::hisG::CmLEU2	[2]
GH1350a	SN250	MTLa/mtlα::FRT ura3::imm434::URA3-IRO1/ura3::imm434 arg4::hisG/arg4::hisG his1::hisG/his1::hisG leu2::hisG::CdHIS1/leu2::hisG::CmLEU2	This study
SN152	CAI4	MTLa/α ura3::imm434::URA3-IRO1/ura3::imm434 arg4::hisG/arg4::hisG his1::hisG/his1::hisG leu2::hisG /leu2::hisG	[2]
P37005		Natural isolate, MTLa/a	[3]
L26		Natural isolate, MTLa/a	[3]
SZ306a	SZ306	As SZ306, but MTLa/mtlα::FRT-SAT1-FRT	[4]
cwt1/cwt1 (SN152 background)	SN152	As SN152, but cwt1: CdHIS1/cwt1:: CmLEU2	[5]
cwt1/cwt1a(SN152 background)	SN152	As SN152 cwt1/cwt1,but MTLa/mtlα::FRT-SAT1-FRT	This study
GH1013 cartTA	GH1013	As GH1013, but	This study
		OP4/OP4::OP4p-cartTA-ARG4
tetON-HSF1/hsf1	GH1013 cartTA	As GH1013 cartTA, but	This study
		tetON-HSF1/hsf1::URA3
tetON-HSP90/hsp90	GH1013	As GH1013, but	This study
		tetON-HSP90/hsp90::ARG4
		ADE2/ade2::ACT1p-WOR1
		OP4/OP4::OP4p-cartTA-Cahph
cwt1/cwt1(GH1013 background)	GH1013	As GH1013, but cwt1::HIS1/cwt1::ARG4	This study
MFa1p GFP	GH1013	As GH1013, but MFa1 / MFa1:: MFa1p-GFP	This study
MFαp GFP	GH1013	As GH1013, but MFα/ MFα:: MFαp-GFP	This study
FIG1p GFP	GH1013	As GH1013, but FIG1/ FIG1:: FIG1p-GFP	This study
FUS1p GFP	GH1013	As GH1013, but FUS1/ FUS1:: FUS1p-GFP	This study
SN95	CAI4	MTLa/α ura3::imm434::URA3-IRO1/ura3::imm434 arg4::hisG/arg4::hisG his1::hisG/his1::hisG	[2]
SN95a	SN95	As SN95, but MTLa/mtlα::FRT-SAT1-FRT	This study
CaLC2993	SN95	As SN95, but HSF1/HSF1-TAP-ARG	[6]
LTS1036	SN95	As SN95, but CWT1/CWT1-TAP-ARG	This study
LTS1039	SN95a	As SN95a, but ADE2/ade2::ACT1p-CWT1-TAP-ARG4	This study
cta4/cta4(SN152 background)	SN152	As SN152, but cta4: CdHIS1/cta4:: CmLEU2	[5]
cta4/cta4a(SN152 background)	SN152	As SN152 cta4/cta4,but MTLa/ MTLa	This study
LTS1060	GH1013	As GH1013, but HSP90/HSP90::HSP90p-HSP90-GFP	This study
LTS1100	GH1013	As GH1013, but ADE2/ade2::ACT1p-CWT1-Myc-HIS1	This study
LTS1062	GH1013	As GH1013, but HSP90/HSP90::HSP90p-HSP90-GFP ADE2/ade2::ACT1p-CWT1-Myc-HIS1	This study
LTS1071	SN95a	As SN95a, but CTA4/CTA4::CTA4p-CTA4-TAP-ARG4	This study
LTS1079	SN95a	As SN95a, but ADE2/ade2::ACT1p-CTA4-TAP-ARG4	This study
1. Huang G, Srikantha T, Sahni N, Yi S, Soll DR (2009). CO(2) regulates white-to-opaque switching in Candida albicans. Curr Biol 19: 330-334.
2. Noble SM, Johnson AD (2005). Strains and strategies for large-scale gene deletion studies of the diploid human fungal pathogen Candida albicans. Eukaryot Cell 4: 298-309.
3. Lockhart SR, Pujol C, Daniels KJ, Miller MG, Johnson AD, et al. (2002) In Candida albicans, white-opaque switchers are homozygous for mating type. Genetics 162: 737-745.
4. Tao L, Cao C, Liang W, Guan G, Zhang Q, Nobile CJ, Huang G.(2014) White cells facilitate opposite- and same-sex mating of opaque cells in Candida albicans. PLoS Genet: 10(10):e1004737.
5. Homann, Jeanselle Dea, Suzanne M. Noble, Alexander D. Johnson. (2009) A Phenotypic Profile of the Candida albicans Regulatory Network Oliver R. PLoS Genet: 5(12): e1000783.
6. Michelle D. Leach, Rhys A. Farrer, Kaeling Tan, et al. (2016) Hsf1 and Hsp90 orchestrate temperature-dependent global transcriptional remodelling and chromatin architecture in Candida albicans. Nat Commun. 7: 11704.
