# Supplementary material for: Environment-induced same-sex mating in the yeast Candida albicans through the Hsf1–Hsp90 pathway
Source: PLoS Biol. 2019 Mar 13;17(3):e2006966. doi: 10.1371/journal.pbio.2006966 (PMC6415874; doi:10.1371/journal.pbio.2006966)
Supplement: S3 Table — (XLS) [file pbio.2006966.s009.xls]

## Sheet: Primers
	Table S3. Primers used in this study
Name	Sequence (5’ to 3’)	Purpose
CWT1 upstream fwd	TATGGGCCCGAATCATCGACTACAAGCATAG	Fusion PCR for CWT1 KO
CWT1 upstream rev	CACGGCGCGCCTAGCAGCGGCTCGAGCTGATCAAACCATATAAACCAC
LT31	CCGCTGCTAGGCGCGCCGTGGTTTTCCCAGTCACGACGTT
LT32	GCAGGGATGCGGCCGCTGACTGTGGAATTGTGAGCGGATA
CWT1 downstream Fwd	GTCAGCGGCCGCATCCCTGCCCGCGGCTACTCATCATCTTCCTCCTC
CWT1 downstream Rev	TACGAGCTCTATGCGAAGAGTATTGCCTTC
5-detect- CWT1	TGCCAGTATTGATTCAGGTAG	CWT1 deletion confirmation
3-detect- CWT1	ATATACGAGCTCACCAAGATGGGTTATGTGAGC
CWT1 -check fwd	GCCACCATTACAAGCATCTC
CWT1 -check rev	ACTAACTCCGGGTCATCAATC
down-pHSP90salIF	tcatttgtcgacATGGCTGACGCAAAAGTTGA	For the conditional knockout plasmid pNIMsx-HSP90 con
down-pHSP90sacII R	tcatttccgcggACATGGTACCACGACCCAAT
up-pHSP90sal I sacII F	tcatttgtcgacTAccgcggGAACCGTCCTGATTCAGTGG
up-pHSP90bglII R	tcatttagatctCGTCTCTCCCATTCCTTGTC
HSP90-5DR	GGATGCAGTTATTTGTTAGATTTCAGGTTGAAGAATTTGCATGGAAAAAATGGGGAGGCCGTTTTCCCAGTCACGACGTT	For construction of tetON-HSP90/hsp90 mutant
HSP90-3DR	GTTTTTGGTCCTCTACTACAAAACTGTTTTTCTTATACCTATTATGTTATTACTCTCTAGTGTGGAATTGTGAGCGGATA
pNIM seq	GTTGTCCATGTTTGTCGTTTCTG	HSP90 conditional knockout confirmation
Tet- hsp90 det rev	TGGAAATAGACTTGTAGAATGC
HSP90-5-detect	TGCATCAAAGCTCTTCCTGA
5-detect（arg4）	GATGCTCTTGGTGGTACTGCT
Hsp90-check fwd	GAAGAGAACAAGGTCAAACG
Hsp90-check rev	GGAGGAGTTGATAAACTGGTG
HSF1 SalI F	tcatttgtcgacATGATTATGAATATGACTACTG	For construction of the conditional knockout plasmid pNIMsx-HSF1 con
HSF1 SacII R	tcatttccgcggGTTGTTCCAGGGTAGGTGTTG
HSF1 5UTR-sal I sacIIF	tcatttgtcgacTAccgcggTCTCGCCATTCGTATCTAGC
HSF1 5UTR bglIIR	tcatttagatctTCGGTTATAATTGCAAGTTGG
HSF1-5DR	GAACCTTCCAATGATATAAATACGTGTCCATAATCCCTGATTTCAATTTTTGATTTCAAGGTTTTCCCAGTCACGACGTT	For construction of tetON-HSF1/hsf1 mutant
HSF1-3DR	CCACCATAACCATCAATAGTTAACGAGGTGAAAGAAAATGCCAGGCATTAGGTAGACTAC TGTGGAATTGTGAGCGGATA
tet-HSF1 rev	TGTGCGATTAACTCGTGATG	HSF1 conditional knockout confirmation
HSF1 check fwd	CTGTTAGACATATTAGTGCG
HSF1 check rev	TGTTAATGAGGTTGTTGAGGAAG
HSF1 5 detect	AACGGAACTAGCTGGTCAATG
5 detect ura3	TTCCTTAGTGGTATCAACGTC
MTLa2 fwd- StuI	CCAaggcctATGCCATATACCTTTAATTTTCC	For pACTS-MTLa2 expression plasmid
MTLa2 rev-HindIII	TGAAAGCTTTGCCTCTCACGCTTCAATTG
RT- HSF1 fwd	TGCCACATGACCCAAGACAC	For q-RT-PCR
RT- HSF1 rev	ATGAAGGTGCATGAAGTTG
RT-HSP90 fwd	AGTGCTGGTGCTGACGTTTC
RT- HSP90 rev	CAGCGTTAGATTCCCAAACG
RT-CWT1 fwd	CCAATCACAACAACAACAAC
RT-CWT1 rev	AATCTCAGTAGTAGGGTCAGC
RT-MTL a2 fwd	GCTAGAAGCATACTTTCCAAG
RT-MTL a2 rev	TATCGTGCCATTGCGACTC
RT- MFa1 fwd	ATGGCTGCTCAACAACAATC
RT- MFa1 rev	AACAGAACAAGTGGAACAGC
RT- MFalpha fwd	TGACAGTAACCAAGTTGTTG
RT- MFalpha rev	AGCACCAGAGGTAAGAGTAG
RT- FIG1 fwd	AGAAGCTATGACTTGGACAGC
RT- FIG1 rev	AGTGGTTGTTGTTGGTGTTG
RT- FUS1 fwd	TAGCAAAAGCTCTCCAAATG
RT- FUS1 rev	TGCGATGTAGATGGTACTTTC
RT- STE2 fwd	tactggttggtatgatggatc
RT- STE2 rev	aaggcaacaacaatcaatcc
RT-BAR1 fwd	AACGGATTTGTACCACCAAC
RT-BAR1 rev	TCATAGCCTTGGACACTAAAAG
LT1266	ACTATAAGGAGAGATAGATACAATATTCCCAGTTGTATAGTGGGTAATTTTATCCCCATTGATCCTGGTCGACGGATCCCCGGGTT	TAP-ARG4 cassette flanked by CWT1
LT1267	ATATTACATATATGATAGTGTTATACAAGACTAAATGATCAATACAATTTTTTTTTTTTTGAATTTCGATGAATTCGAGCTCGTT
LT1268	TGCACGTACATTGAAAGATG	Confirm the CWT1-TAP-tagged strain
LT1269	ATTCTCGCTAGCAGTAGTTG
LT1271	atatGGTACCTCGATGAATTCGAGCTCGTT	For plasmid pACT-CWT1-TAP-ARG4
LT1272	atatGATATCATGTCTACCATGAGTACTCAA
LT1227	AGCTACTACTACTGCCTCAACTGACGAACCAGCTGGAGAATCTGCTATGGAAGAAGTTGATGGTGGTAGTAAGGGAGAAGAACTTTT	GFP-SAT cassette flanked by HSP90
LT1228	TTACTCTCTAGATACACGATATTACAAAACTTATTTAACTAGAAAACTGTAGCCCTTCTGGTGTGACCACCTTTGATTGTAAATAG
CWT1 EcoRV 5F	atatGATATCATGTCTACCATGAGTACTCA	For construction of the plasmid pACT1-CWT1-Myc-HIS1
CWT1 3R Myc tailed	CGTTAATTAACCCGGGGATCCGAGGATCAATGGGGATAAAAT
Myc 5F	CGGATCCCCGGGTTAATTAACG
Myc 3R KpnI	AAGGTACCCGCGAATTCACTAGTGATTGATTAA
HIS 5F ClaI	aaATCGATACCAGTGTGATGGATATCTGC
HIS 3R ClaI	aaATCGATAGCTCGGATCCACTAGTAACG
LT1459	ATACAACAATGGATTCTTTCTTAATTCTGGATTTGACCTTATGGATGATGGATATTTTTATGGAGGTCGACGGATCCCCGGGTT	TAP-ARG4 cassette flanked by CTA4
LT1460	ACAGTACTAATACATAGGTTGGAAATTACAAGTGATTCATTTTAGTATACATATCTATTTATACTTCGATGAATTCGAGCTCGTT
LT1461 paired with LT1269	TACTACTTCCGATTCAACAGG	Confirm the CTA4-TAP-tagged strain
LT1462 paired with LT1271	atatAGGCCTATGACATCTGAACATAAAGTATCAAG	For plasmid pACT1-CTA4-TAP-ARG4
CWT1 ChIP fwd-1	TGGTGAATCAATGTTGTTGTG	For CHIP-PCR
CWT1 ChIP rev-1	TTGAATAGTCACGTGCAAAC
CWT1 ChIP fwd-2	AAAGCGAAACAAGAGACAAG
CWT1 ChIP rev-2	TCCAACAACAACAACAACTAC
CWT1 ChIP fwd-3	ACAAGGCGATTGTGTTATTAG
CWT1 ChIP rev-3	TCAAATTCACTGATCAAACC
MTLa2 ChIP fwd	AAATACGAGAAAGCACATGC	For CHIP-PCR
MTLa2 ChIP rev	ATTTGAAACTTGACTGCAGC
MFα ChIP fwd-1	ACACCTAAGGTTTCCTGAAC
MFα ChIP rev-1	TCTACTGATAGTGTACTCCCATC
MFα ChIP fwd-2	TTCTGCAAGTGACATTGTGG
MFα ChIP rev-2	ATCCTTGACGTGCATAAATG
MFα ChIP fwd-3	GACCATCATCTCTTTCAAATG
MFα ChIP rev-3	GAGTGATTAGTAGTTTGTTGGTG
MFa1 ChIP fwd	TGTAGAGAACGTAAAGAGCT
MFa1 ChIP rev	TATGCTCTATTTTTCGCAATT
MFA1pGFP-F	TCAAACAAATAACTCTCAATTCTTATAAACTATATTAATTCAATCAACAAATTCAAATAAAAAATGAGTAAGGGAGAAGAACT	MFA1p-GFP reporter
MFA1pGFP- R	TGCCATTGATATTGCATTTATATCCTATTGTTGAACAGTGACAGCACCTGTGGCGGTGGCTAGACCACCTTTGATTGTAAATAG
MFA1pGFP-DF	TTCAGTATGCTTTGGTGTAG	GFP reporter checking
GFP-DR	AGCATTGAAGACCATACGCG
MFαpGFP-F	AACAATCACCAACAAACTACTAATCACTCTATAACATCAACTAATTAAATCAACAAAAATAACAATGAGTAAGGGAGAAGAACT	MFαp-GFP reporter
MFαpGFP-R	TACCAATTCATCTAAACAAACATAAAAGTATGATTTCAGTATGCTTTCCATCTTCTTTACTTACgaccacctttgattgtaaatag
FIG1pGFP-F	TCATTTCCCAAAATATCATTTCACTAAACTCTTTTAATCCTCCATTCTTCAAAAAAGAGATATAAAATGAGTAAGGGAGAAGAACT	FIG1p-GFP reporter
FIG1pGFP-R	TGTTATGTCAGTAGAAGACTATAAACGGTTTTTATTGTATTTTTTTGGCAGAAATTTGTACAgaccacctttgattgtaaatag
FUS1pGFP-F	AGAAGTTTTACTGTGGTTTTTGATTTATTTATATGCATATTCTTTATCACGTCAACAATAAATAATGAGTAAGGGAGAAGAACT	FUS1p-GFP reporter
FUS1pGFP-R	TAAATAAAATATGATTTAGAACAATATAAATGTTTATAGAATATTTTGGTTGCGACCTAGCTTGCgaccacctttgattgtaaatag
FIG1p 5’ check	ATGTCTGTAACTTCTACAGG	GFP reporter checking
FUS1p 5’ check	TGTTTCAAGTTGTCGCAGAACC
